# Supplementary material for: Olfactory Epithelium Stimulation Using Rhythmic Nasal Air-Puffs Improves the Cognitive Performance of Individuals with Acute Sleep Deprivation
Source: Brain Sci. 2024 Apr 13;14(4):378. doi: 10.3390/brainsci14040378 (PMC11048381; doi:10.3390/brainsci14040378)
Supplement: Supplementary file 1 [file brainsci-14-00378-s001.zip]

Archive with 1 entries (1 files):
- brainsci-2923050-supplementary.pdf
